# Supplementary material for: DNA damage-associated vesicle production in Stenotrophomonas maltophilia is mediated by the maltocin endolysin
Source: J Bacteriol. 2026 Jun 25;208(7):e00158-26. doi: 10.1128/jb.00158-26 (PMC13393414; doi:10.1128/jb.00158-26)
Supplement: Table S1 — List of S. maltophilia 44/98 proteins that display a significant change in abundance upon treatment with ciprofloxacin. [file jb.00158-26-s0006.xlsx]

## Sheet: Sheet1
Supplementary Table 1. List of S. maltophilia 44/98 proteins that display a significant change in abundance upon treatment with ciprofloxacin.
Protein ID	44/98 protein name	Student’s t-test difference (CIP_control)	q-value (CIP_control)	Corresponding RefSeq protein	Corresponding K279a protein
LMG26824_01013	hypothetical protein	10.837	0	WP_317223367.1	Smlt1045
LMG26824_01012	phage major tail tube protein	6.997	0	WP_133933962.1	Smlt1044
LMG26824_02657	GNAT family N-acetyltransferase	6.528	0	WP_208082349.1	Smlt2950
LMG26824_01860	preprotein translocase subunit YajC	5.645	0	WP_308309295.1	Smlt2010
LMG26824_01015	hypothetical protein	5.058	0	WP_366559798.1	Smlt1047
LMG26824_01026	hypothetical protein	4.813	0	WP_229302268.1	Smlt1058
LMG26824_00084	TonB-dependent receptor	4.691	0	WP_132808680.1	Smlt0083
LMG26824_01025	hypothetical protein	4.678	0	WP_111150867.1	Smlt1057
LMG26824_02645	arginine/agmatine antiporter	4.36	0	WP_409460171.1	Smlt2943
LMG26824_01017	baseplate assembly protein	4.277	0.009	WP_271260624.1	Smlt1049
LMG26824_01009	phage tail protein	4.259	0	WP_004154659.1	Smlt1041
LMG26824_01031	hypothetical protein	4.245	0.026	WP_242891784.1	Smlt1065
LMG26824_00137	indolepyruvate ferredoxin oxidoreductase family protein	4.128	0.022	WP_313142344.1	Smlt0136
LMG26824_01358	DNA repair protein RadA	4.077	0.012	WP_317212763.1	Smlt1366
LMG26824_04149	slipin family protein	3.971	0	WP_329846204.1	Smlt4532
LMG26824_00412	YceI family protein	3.934	0.021	WP_241893123.1	Smlt0483
LMG26824_01583	glutathione S-transferase family protein	3.915	0.013	WP_069137949.1	Smlt1601
LMG26824_00031	DNA recombination protein RmuC	3.886	0.014	WP_180876244.1	Smlt4678
LMG26824_00799	30S ribosomal protein S12	3.796	0.017	KAF1013877.1	Smlt0901
LMG26824_03575;	TonB-dependent receptor plug domain-containing protein	3.577	0.011	WP_108323547.1	Smlt3905
LMG26824_03808;
LMG26824_00868
LMG26824_00320	Ax21 family protein	3.503	0.021	WP_414491668.1	Smlt0387
LMG26824_01023	hypothetical protein	3.481	0.023	WP_336025354.1	Smlt1055
LMG26824_00122	DEAD/DEAH box helicase	3.479	0.025	WP_408022914.1	Smlt0110
LMG26824_00826	30S ribosomal protein S11	3.458	0.021	WP_144900026.1	Smlt0929
LMG26824_02051	COG3650 family protein	3.452	0.025	WP_109337575.1	Smlt2204
LMG26824_03441	sensor histidine kinase	3.425	0.016	WP_116863560.1	Smlt3765
LMG26824_00941	hypothetical protein	3.384	0.02	WP_111204889.1	not found
LMG26824_00895	hypothetical protein	3.346	0.02	WP_099523959.1	not found
LMG26824_00961	helix-turn-helix domain-containing protein	3.32	0.047	WP_395136407.1	not found
LMG26824_00297	TonB-dependent receptor plug domain-containing protein	3.274	0.024	WP_142807881.1	Smlt0359
LMG26824_00352	M28 family metallopeptidase	3.261	0.024	WP_251103821.1	Smlt0418
LMG26824_00474	M13 family metallopeptidase	3.235	0.02	WP_414489811.1	Smlt0550
LMG26824_01020	hypothetical protein	3.181	0.023	WP_309250504.1	Smlt1052
LMG26824_01841	DNA repair protein RecN	3.16	0.022	WP_414614247.1	Smlt1989
LMG26824_03259	M2 family metallopeptidase	3.15	0.024	WP_414499036.1	Smlt3574
LMG26824_03352	methyl-accepting chemotaxis protein	3.129	0.022	WP_367785572.1	Smlt3671
LMG26824_03240	signal peptidase I	3.087	0.019	WP_095378368.1	Smlt3551
LMG26824_00046	membrane protein insertase YidC	3.042	0.021	WP_427916775.1	Smlt4693
LMG26824_03469	O-acetyl-ADP-ribose deacetylase	3.031	0.019	WP_070488698.1	Smlt3795
LMG26824_00849	OmpA family protein	3.015	0.02	WP_100439526.1	Smlt0955
LMG26824_02978	cytochrome d ubiquinol oxidase subunit II	2.999	0.02	WP_134968852.1	Smlt3283
LMG26824_01714	ATP-dependent zinc metalloprotease FtsH	2.927	0.024	WP_181452100.1	Smlt1729
LMG26824_00545	hypothetical protein	2.921	0.033	WP_100437825.1	not found
LMG26824_03220	hypothetical protein	2.902	0.026	WP_164281692.1	Smlt3527
LMG26824_01242	arginyltransferase	2.883	0.017	WP_164081500.1	Smlt1266
LMG26824_01354	cytochrome o ubiquinol oxidase subunit I	2.879	0.018	WP_317212767.1	Smlt1361
LMG26824_01477	hypothetical protein	2.871	0.021	WP_095378992.1	Smlt1491
LMG26824_03771	F0F1 ATP synthase subunit B	2.87	0.02	WP_057646361.1	Smlt4115
LMG26824_01456	AAA family ATPase	2.856	0.024	WP_414495066.1	Smlt1466
LMG26824_03101	preprotein translocase subunit SecG	2.855	0.02	WP_346476782.1	Smlt3406
LMG26824_01819	SDR family oxidoreductase	2.831	0.022	WP_279732068.1	Smlt1832
LMG26824_01018	GPW/gp25 family protein	2.827	0.019	WP_165710232.1	Smlt1050
LMG26824_01251	excinuclease ABC subunit UvrA	2.788	0.025	WP_101100210.1	Smlt1277
LMG26824_03389	protein TolQ	2.779	0.028	WP_313493975.1	Smlt3707
LMG26824_01423	M13 family metallopeptidase	2.772	0.02	WP_332328617.1	Smlt1431
LMG26824_03239	hypothetical protein	2.735	0.023	WP_180166236.1	Smlt3550
LMG26824_03470	hypothetical protein	2.665	0.019	WP_099555129.1	Smlt3796
LMG26824_03728	multidrug efflux RND transporter periplasmic adaptor subunit SmeD	2.64	0.027	WP_059035468.1	Smlt4072
LMG26824_01724	recombination regulator RecX	2.611	0.019	WP_197576769.1	Smlt1742
LMG26824_01814	LysR family transcriptional regulator	2.604	0.026	WP_176021027.1	Smlt1827
LMG26824_03779	OmpW/AlkL family protein	2.583	0.026	WP_065724635.1	Smlt4123
LMG26824_01892	lipopolysaccharide assembly protein LapB	2.573	0.027	WP_308306466.1	Smlt2046
LMG26824_01024	helix-turn-helix domain-containing protein	2.563	0.019	WP_396326873.1	Smlt1056
LMG26824_00163	superoxide dismutase family protein	2.562	0.032	WP_197598819.1	Smlt0161
LMG26824_00817	30S ribosomal protein S14	2.535	0.046	WP_075675278.1	Smlt0919
LMG26824_00821	30S ribosomal protein S5	2.498	0.024	WP_135272437.1	Smlt0923
LMG26824_01320	hypothetical protein	2.494	0.022	WP_052467219.1	not found
LMG26824_02770	TrbC/VirB2 family protein	2.485	0.023	WP_099596742.1	Smlt3001
LMG26824_01014	hypothetical protein	2.475	0.021	WP_099530048.1	Smlt1046
LMG26824_03549	YiiG family protein	2.47	0.026	WP_206620353.1	Smlt3878
LMG26824_03458	large-conductance mechanosensitive channel protein MscL	2.456	0.02	WP_392917741.1	Smlt3782
LMG26824_01861	protein translocase subunit SecD	2.437	0.026	WP_164139001.1	Smlt2011
LMG26824_00464	CsgG/HfaB family protein	2.429	0.024	WP_108266285.1	Smlt0540
LMG26824_00058	ExbD/TolR family protein	2.378	0.048	WP_068848035.1	Smlt0011
LMG26824_03953	30S ribosomal protein S9	2.372	0.025	WP_280602764.1	Smlt4301
LMG26824_02929	hypothetical protein	2.349	0.026	WP_414488097.1	Smlt3232
LMG26824_04107	hypothetical protein	2.343	0.027	WP_303637155.1	Smlt4491
LMG26824_01723	recombinase RecA	2.34	0.024	WP_273081990.1	Smlt1741
LMG26824_02871	multidrug efflux RND transporter permease subunit	2.329	0.018	WP_145480310.1	Smlt3171
LMG26824_00911	hypothetical protein	2.313	0.019	WP_080149259.1	not found
LMG26824_03987	peptide MFS transporter	2.309	0.017	WP_108770266.1	Smlt4335
LMG26824_00258	patatin-like phospholipase family protein	2.302	0.021	WP_110710756.1	Smlt0262
LMG26824_03912	permease-like cell division protein FtsX	2.301	0.019	WP_248854065.1	Smlt4261
LMG26824_03726	multidrug efflux RND transporter outer membrane subunit SmeF	2.291	0.029	WP_329847737.1	Smlt4070
LMG26824_02058	ferrous iron transport protein B	2.282	0.018	WP_286071848.1	Smlt2211
LMG26824_04244	translocation/assembly module TamB domain-containing protein	2.277	0.026	WP_228336656.1	Smlt4632
LMG26824_00507	TonB-dependent vitamin B12 receptor	2.266	0.027	WP_197580404.1	Smlt0585
LMG26824_00057	TonB-system energizer ExbB	2.249	0.02	WP_019796135.1	Smlt0010
LMG26824_00764	TlpA family protein disulfide reductase	2.244	0.036	WP_180868701.1	Smlt0866
LMG26824_03727	multidrug efflux RND transporter permease subunit SmeE	2.236	0.02	WP_315386831.1	Smlt4071
LMG26824_03772	F0F1 ATP synthase subunit C	2.205	0.025	WP_369517336.1	Smlt4116
LMG26824_02680	hypothetical protein	2.203	0.018	WP_279943346.1	not found
LMG26824_01799	hypothetical protein	2.18	0.044	WP_150454604.1	Smlt1812
LMG26824_03782	MetQ/NlpA family ABC transporter substrate-binding protein	2.18	0.027	WP_200733159.1	Smlt4126
LMG26824_03161	hypothetical protein	2.178	0.024	WP_395136758.1	Smlt3468
LMG26824_02890	hypothetical protein	2.154	0.025	WP_288419469.1	Smlt3190
LMG26824_03088	NADH-quinone oxidoreductase subunit L	2.144	0.037	WP_315387368.1	Smlt3394
LMG26824_03719	hypothetical protein	2.136	0.025	WP_401730574.1	Smlt4063
LMG26824_03498	penicillin-binding protein 1A	2.134	0.017	WP_326423405.1	Smlt3826
LMG26824_00811	50S ribosomal protein L16	2.123	0.027	WP_079723263.1	Smlt0913
LMG26824_03844	signal peptide peptidase SppA	2.122	0.036	WP_329860597.1	Smlt4190
LMG26824_01353	ubiquinol oxidase subunit II	2.122	0.025	WP_049417544.1	Smlt1360
LMG26824_02870	efflux RND transporter periplasmic adaptor subunit	2.116	0.029	WP_279940361.1	Smlt3170
LMG26824_01862	protein translocase subunit SecF	2.115	0.034	WP_317657746.1	Smlt2012
LMG26824_00172	rhodanese-like domain-containing protein	2.113	0.019	WP_088023209.1	Smlt0170
LMG26824_01834	SsrA-binding protein SmpB	2.111	0.046	WP_164080847.1	Smlt1983
LMG26824_00825	30S ribosomal protein S13	2.103	0.046	WP_341726209.1	Smlt0928
LMG26824_01782	succinate dehydrogenase, cytochrome b556 subunit	2.08	0.031	WP_420883700.1	Smlt1796
LMG26824_03785	hypothetical protein	2.073	0.027	WP_005411146.1	Smlt4128
LMG26824_00059	ExbD/TolR family protein	2.04	0.029	WP_102947117.1	Smlt0012
LMG26824_00800	30S ribosomal protein S7	2.021	0.025	WP_308154882.1	Smlt0902
LMG26824_01114	TonB-dependent receptor	2.015	0.019	WP_053462387.1	Smlt1148
LMG26824_00708	TerC family protein	2.012	0.026	WP_099495676.1	Smlt0805
LMG26824_00358	outer membrane protein transport protein	1.979	0.034	WP_065175449.1	Smlt0423
LMG26824_01608	type IV pilin protein	1.97	0.036	WP_043034368.1	Smlt1626
LMG26824_03326	TonB-dependent receptor domain-containing protein	1.967	0.027	WP_197633380.1	Smlt3645
LMG26824_01233	SRPBCC family protein	1.953	0.031	WP_305099314.1	Smlt1256
LMG26824_00820	50S ribosomal protein L18	1.95	0.028	WP_195763273.1	Smlt0922
LMG26824_02977	cytochrome ubiquinol oxidase subunit I	1.912	0.044	WP_414608289.1	Smlt3282
LMG26824_01680	FMN-binding glutamate synthase family protein	1.904	0.027	WP_164089499.1	Smlt1693
LMG26824_03598	TolC family outer membrane protein	1.898	0.041	WP_164147198.1	Smlt3928
LMG26824_03140	M13 family metallopeptidase	1.897	0.029	WP_049471146.1	Smlt3447
LMG26824_00823	50S ribosomal protein L15	1.883	0.044	WP_312706735.1	Smlt0925
LMG26824_01022	glycoside hydrolase family 24 protein	1.881	0.031	WP_123958258.1	Smlt1054
LMG26824_01837	outer membrane protein assembly factor BamE	1.865	0.046	WP_312107302.1	Smlt1985
LMG26824_03411	MipA/OmpV family protein	1.865	0.033	WP_049430689.1	Smlt3731
LMG26824_00167	hypothetical protein	1.852	0.04	WP_340044201.1	Smlt0165
LMG26824_01565	polyamine ABC transporter substrate-binding protein	1.847	0.033	WP_075674874.1	Smlt1581
LMG26824_01010	phage tail tape measure protein	1.828	0.031	WP_295546510.1	Smlt1042
LMG26824_04213	50S ribosomal protein L28	1.809	0.04	WP_054668347.1	Smlt4599
LMG26824_02311	PTS fructose transporter subunit IIC	1.789	0.048	WP_049447924.1	Smlt2558
LMG26824_00854	TorF family putative porin	1.781	0.027	WP_049403841.1	Smlt0960
LMG26824_03137	TonB-dependent receptor plug domain-containing protein	1.748	0.03	WP_180845870.1	Smlt3444
LMG26824_00063	family radical SAM protein	1.726	0.046	WP_057501585.1	not found
LMG26824_03013	protease HtpX	1.726	0.043	WP_269790790.1	Smlt3323
LMG26824_00859	SPOR domain-containing protein	1.721	0.043	WP_418080947.1	Smlt0965
LMG26824_02646	DcaP family trimeric outer membrane transporter	1.707	0.047	WP_057498157.1	Smlt2944
LMG26824_01016	hypothetical protein	1.694	0.033	WP_313434999.1	Smlt1048
LMG26824_01625	lipid A export permease/ATP-binding protein MsbA	1.676	0.043	WP_282297457.1	Smlt1640
LMG26824_01464	hypothetical protein	1.675	0.039	WP_320506038.1	Smlt1474
LMG26824_01259	signal peptidase II	1.668	0.044	WP_089239584.1	Smlt1341
LMG26824_00421	Modification methylase HaeIII	1.648	0.048	WP_311551698.1	not found
LMG26824_03662	thiol-disulfide interchange protein DsbA/DsbL	1.645	0.048	WP_262101474.1	Smlt3994
LMG26824_00810	30S ribosomal protein S3	1.63	0.042	WP_303638037.1	Smlt0912
LMG26824_03279	FtsH protease activity modulator HflK	1.622	0.043	WP_414547470.1	Smlt3596
LMG26824_01253	50S ribosomal protein L27	1.605	0.044	WP_180853327.1	Smlt1279
LMG26824_03697	sensor histidine kinase	1.589	0.046	WP_135275117.1	Smlt4039
LMG26824_01762	polynucleotide adenylyltransferase PcnB	1.518	0.047	WP_349999289.1	Smlt1777
LMG26824_00025	outer membrane lipid asymmetry maintenance protein MlaD	1.505	0.048	WP_416056078.1	Smlt4672
LMG26824_01360	tetratricopeptide repeat protein	1.476	0.048	WP_329761787.1	Smlt1368
LMG26824_00738	LysR substrate-binding domain-containing protein	-1.461	0.049	WP_049450147.1	Smlt0839
LMG26824_00079	LacI family DNA-binding transcriptional regulator	-1.557	0.05	WP_197632677.1	Smlt0075
LMG26824_03982	4-hydroxyphenyl pyruvate dioxygenase	-1.57	0.037	WP_313179327.1	Smlt4330
LMG26824_00264	3-hydroxy isobutyrate dehydrogenase	-1.604	0.047	WP_346607451.1	Smlt0268
LMG26824_01509	helix-turn-helix domain-containing protein	-1.646	0.05	WP_191863023.1	Smlt1526
LMG26824_03887	TetR/AcrR family transcriptional regulator	-1.665	0.048	WP_012512263.1	Smlt4234
LMG26824_00263	enoyl-CoA hydratase/isomerase family protein	-1.672	0.032	WP_308309403.1	Smlt0267
LMG26824_03350	chemotaxis protein CheB	-1.735	0.049	WP_111113209.1	Smlt3669
LMG26824_03020	N-acetylmuramoyl-L-alanine amidase	-1.806	0.038	WP_133935171.1	Smlt3330
LMG26824_03199	HD domain-containing protein	-1.856	0.038	WP_171952926.1	Smlt3506
LMG26824_03344	nucleoside triphosphate pyrophosphohydrolase	-1.885	0.044	WP_180881106.1	Smlt3663
LMG26824_02733	hypothetical protein	-1.92	0.036	WP_006452005.1	Smlt2961
LMG26824_02005	threonine synthase	-1.924	0.048	WP_329760537.1	Smlt2158
LMG26824_02233	DNA-binding protein	-1.958	0.033	WP_105164029.1	Smlt2471
LMG26824_01676	oxygen-independent coproporphyrinogen III oxidase	-1.993	0.04	WP_414611320.1	Smlt1690
LMG26824_01055	YggS family pyridoxal phosphate-dependent enzyme	-1.997	0.041	WP_149501467.1	Smlt1088
LMG26824_01679	nucleotide sugar dehydrogenase	-2.015	0.026	WP_197621233.1	Smlt1692
LMG26824_03981	homogentisate 1,2-dioxygenase	-2.069	0.029	WP_312108292.1	Smlt4329
LMG26824_03659	ribosome biogenesis GTP-binding protein YihA/YsxC	-2.176	0.037	WP_079223317.1	Smlt3992
LMG26824_01802	MBL fold metallo-hydrolase	-2.182	0.016	WP_108761766.1	Smlt1815
LMG26824_03354	response regulator	-2.231	0.05	WP_019185138.1	Smlt3673
LMG26824_01971	hypothetical protein	-2.235	0.027	WP_180846062.1	not found
LMG26824_04185	acyl carrier protein	-2.262	0.044	WP_053518073.1	Smlt4570
LMG26824_03281	twitching motility response regulator PilH	-2.265	0.042	WP_329769271.1	Smlt3598
LMG26824_01703	2-C-methyl-D-erythritol 2,4-cyclodiphosphatesynthase	-2.275	0.033	WP_182067816.1	Smlt1718
LMG26824_01503	succinyl-diaminopimelate desuccinylase	-2.283	0.032	WP_329760464.1	Smlt1518
LMG26824_02962	amidohydrolase	-2.293	0.037	WP_164275646.1	Smlt3266
LMG26824_03434	type IV-A pilus assembly ATPase PilB	-2.353	0.028	WP_329844363.1	Smlt3756
LMG26824_02796	MDR family oxidoreductase	-2.38	0.016	WP_005410146.1	Smlt3027
LMG26824_01972	hypothetical protein	-2.389	0.033	WP_414486226.1	not found
LMG26824_03560	hypothetical protein	-2.4	0.047	WP_317224167.1	Smlt3889
LMG26824_03789	alpha/beta hydrolase	-2.436	0.044	WP_353075857.1	Smlt4132
LMG26824_03451	sulphur carrier protein ThiS	-2.522	0.042	WP_248785349.1	Smlt3774
LMG26824_01776	6-phosphogluconolactonase	-2.651	0.021	WP_100441421.1	Smlt1791
LMG26824_03159	exodeoxyribonuclease VII small subunit	-2.964	0.026	WP_191770366.1	Smlt3446
LMG26824_01590	ClpXP protease specificity-enhancing factor	-3.226	0.021	WP_049446475.1	Smlt1608
LMG26824_03532	hypothetical protein	-3.791	0.015	WP_346558500.1	Smlt3863
