# Supplementary material for: DNA damage-associated vesicle production in Stenotrophomonas maltophilia is mediated by the maltocin endolysin
Source: J Bacteriol. 2026 Jun 25;208(7):e00158-26. doi: 10.1128/jb.00158-26 (PMC13393414; doi:10.1128/jb.00158-26)
Supplement: Supplementary Tables — Tables S6.1 and S6.2. [file jb.00158-26-s0007.xlsx]

## Sheet: LDC_counts_summary
Table S6.1. Total S. maltophilia 44/98 cell counts for each replicate.
Strain	Biological replicate	Technical replicate	Count intact	Count damaged	Count sum	Intact (%)	Damaged (%)
WT	1	1	13234	6633	19867	66.61	33.39			Row Labels	Average of Intact (%)	Average of Damaged (%)
WT	1	2	14014	5784	19798	70.78	29.22			WT	72.3822	27.6178
WT	1	3	15270	4499	19769	77.24	22.76			1	71.5433	28.4567
WT	2	1	15653	4169	19822	78.97	21.03			2	75.7333	24.2667
WT	2	2	14180	5673	19853	71.42	28.58			3	69.87	30.13
WT	2	3	15332	4628	19960	76.81	23.19			Δmal	82.9822	17.0178
WT	3	1	13615	6285	19900	68.42	31.58			1	81.69	18.31
WT	3	2	14000	5891	19891	70.38	29.62			2	85.1033	14.8967
WT	3	3	14096	5811	19907	70.81	29.19			3	82.1533	17.8467
Δmal	1	1	14985	3723	18708	80.1	19.9			Grand Total	77.6822	22.3178
Δmal	1	2	16334	3387	19721	82.83	17.17
Δmal	1	3	16063	3492	19555	82.14	17.86
Δmal	2	1	17371	2600	19971	86.98	13.02			Intact membrane				Damaged membrane
Δmal	2	2	16768	3169	19937	84.1	15.9			Biological replicate	WT	Δmal		Biological replicate	WT	Δmal
Δmal	2	3	16798	3144	19942	84.23	15.77			1	71.5433	81.69		1	28.4567	18.31
Δmal	3	1	16726	3179	19905	84.03	15.97			2	75.7333	85.1033		2	24.2667	14.8967
Δmal	3	2	16458	3467	19925	82.6	17.4			3	69.87	82.1533		3	30.13	17.8467
Δmal	3	3	15862	4007	19869	79.83	20.17			Average	72.3822	82.9822		Average	27.6178	17.0178

## Sheet: TCC_counts_summary
Table S6.2. Summary of S. maltophilia 44/98 live/dead cell counting in response to norfloxacin.
Strain	Biological replicate	Technical replicate	Event count	volume (µL)	Measured cell density (per µL)	Dilution	Original cell density (per mL)
WT	1	1	19925	7	2846.43	10	28464300
WT	1	2	19964	6	3327.33	10	33273300			Row Labels	Average of Original cell density (per mL)
WT	1	3	19977	3	6659	10	66590000			wild-type	3.61404e+07
WT	2	1	19971	7	2853	10	28530000			1	4.27759e+07
WT	2	2	19979	6	3329.83	10	33298300			2	3.39308e+07
WT	2	3	19982	5	3996.4	10	39964000			3	3.17145e+07
WT	3	1	19984	6	3330.67	10	33306700			Δmal	3.68328e+07
WT	3	2	19978	7	2854	10	28540000			1	3.39185e+07
WT	3	3	19978	6	3329.67	10	33296700			2	3.331e+07
Δmal	1	1	19976	5	3995.2	10	39952000			3	43270000
Δmal	1	2	19971	6	3328.5	10	33285000			Grand Total	36486600
Δmal	1	3	19963	7	2851.86	10	28518600
Δmal	2	1	19988	6	3331.33	10	33313300
Δmal	2	2	19982	6	3330.33	10	33303300			Biological replicate	wild-type	Δmal
Δmal	2	3	19988	6	3331.33	10	33313300			1	4.27759e+07	3.39185e+07
Δmal	3	1	19976	4	4994	10	49940000			2	3.39308e+07	3.331e+07
Δmal	3	2	19961	5	3992.2	10	39922000			3	3.17145e+07	43270000
Δmal	3	3	19974	5	3994.8	10	39948000			Average	3.61404e+07	3.68328e+07
